# Supplementary material for: Glycerol Monolaurate Inhibits Wild-Type African Swine Fever Virus Infection in Porcine Macrophages
Source: Pathogens. 2023 Sep 25;12(10):1193. doi: 10.3390/pathogens12101193 (PMC10610281; doi:10.3390/pathogens12101193)
Supplement: Supplementary file 1 [file pathogens-12-01193-s001.zip]

Archive with 1 entries (1 files):
- pathogens-2569070-supplementary.pdf
